# Supplementary material for: Prediction models for mortality in patients with acute on chronic liver failure: systematic review and critical appraisal
Source: Front Med (Lausanne). 2026 Jun 16;13:1829188. doi: 10.3389/fmed.2026.1829188 (PMC13314772; doi:10.3389/fmed.2026.1829188)
Supplement: Supplementary file 1 [file Table_1.XLSX]

## Sheet: Sheet1
Study	Cohort	Region	Data source	Study design	Age	Sex（male/female）	Etiology	Criteria	Cirrhosis	Sample	Model	Outcome
Lin SH(2024)	cohort1	China	The intensive care unit of a hospital	retrospective study	55.21±13.35	205/60	others	EASL	yes	265	MELD/MELD-Lactate/CLIF-C ACLF/CLIF-C-Lactate/APACHEⅡ	inhospital/one-month/three-month/six-month/one-year
Li C(2024)	cohort1	China	One hospital	retrospective study	/	/	HBV	APASL	yes	224	COSSH ACLF Ⅱ/TACIA/iMELD/MELD/MELDNa	three-month
Song R(2024)	cohort1	China	One hospital	retrospective study	65(47,65)	361/169	HBV	APASL	no	530	COSSH ACLF Ⅱ/MELD/MELDNa/CONUT/OPNI/NRS2002	one-month/three-month
Zhu ZY(2024)	cohort1	The United States	The Medical Information Mart for Intensive Care (MIMIC)-IV(ICU)	retrospective study	59(52,68)	617/321	others	EASL	yes	938	CLIF-C ACLF/MELD/MELD-Na	one-month/three-month
	cohort2	The United States	The Medical Information Mart for Intensive Care (MIMIC)-IV(ICU)	retrospective study	56(53,66)	202/111	others	EASL	yes	313	CLIF-C ACLF/MELD/MELD-Na	one-month/three-month
	cohort3	China	The Gastroenterology department of a hospital	retrospective study	58±13	81/40	others	EASL	yes	121	MIMIC-ACLF/CLIF-C ACLF/MELD/MELD-Na	one-month/three-month
	cohort4	The United States	The eICU Collaborative Research Database (ICU)	retrospective study	57(50,64）	334/217	others	EASL	yes	551	MIMIC-ACLF/CLIF-C ACLF/MELD/MELD-Na/APACHE	inhospital/ICU
Fan W(2024)	cohort1	China	The infectious Department of a hospital	retrospective study	46.5 ± 12.6	279/40	HBV	APASL	no	319	ALBI/MELD/MELD-Na	one-month/three-month
Lai RM(2024)	cohort1	China	The Hepatology department of a hospital	retrospective study	49.98 ± 13.49	282/57	HBV	APASL	no	339	CTP/MELD/A	one-month/two-month
Zhou X(2024)	cohort1	China	The multicenter Chinese Group on the Study of Severe Hepatitis B (COSSH) study cohort	prospective study	50 (38, 58)	177/36	HBV	COSSH	no	213	COSSH ACLF Ⅱ/MELD/MELDNa	one-month/three-month
Huang X(2024)	cohort1	China	One hospital	retrospective study	49 (42,57)	141/43	HBV	APASL	yes	184	CTP/MELD/A	one-month
Tu Y(2024)	cohort1	China	One hospital	retrospective study	46.31 ± 11.87	538/97	HBV	APASL	no	635	CLIF-C OFS/CLIF-SOFA/CLIF-C ACLF/MELD/HINT/CTP	one-month
	cohort2	China	Multicenter study	prospective study	47.24 ± 12.48	287/66	HBV	APASL	no	353	CLIF-C OFS/CLIF-SOFA/CLIF-C ACLF/MELD/HINT/CTP/mCLIF-OFS	one-month
	cohort3	China	One hospital	prospective study	53.06 ± 13.92	138/60	others	APASL	no	198	CLIF-C OFS/CLIF-SOFA/CLIF-C ACLF/MELD/HINT/CTP/mCLIF-OFS	one-month
Chen C(2023)	cohort1	China	One hospital	retrospective study	53±14	48/206	others	APASL	no	254	CLIF-C OFS/CLIF-C ACLF/MELD/CTP/COSSH ACLF Ⅱ	one-month/three-month
	cohort2	China	One hospital	retrospective study	60 (54-67)	102/15	others	APASL	no	117	HEV-T-ACLFS/CLIF-C OFS/CLIF-C ACLF/MELD/CTP/COSSH ACLF Ⅱ	one-month/three-month
Xiong Y(2023)	cohort1	China	One hospital	retrospective study	/	151/30	HBV	COSSH	no	181	COSSH ACLF/CLIF-C ACLF/CLIF-C OFS/MELD	three-month
Zhou X(2023)	cohort1	China	The intensive care unit of a hospital	retrospective study	/	144/42	HBV	APASL	no	186	MELD	one-month
Verma N(2023)	cohort1	Asia	AARC Database	prospective study	44.9±12	836/144	others	APASL	no	980	MELD/AARC model	one-month/three-month/seven-day
Huang C(2023)	cohort1	China	One hospital	retrospective study	48(39,57.8)	347/61	HBV	APASL	no	408	COSSH ACLF Ⅱ/COSSH ACLF/CLIF-C ACLF/MELD/MELDNa/AARC/HINT	one-month/three-month
	cohort2	China	One hospital	retrospective study	49(38.5,57)	171/38	HBV	APASL	no	209	CHINAT-CD4/COSSH ACLF Ⅱ/COSSH ACLF/CLIF-C ACLF/MELD/MELDNa/AARC/HINT	one-month/three-month
	cohort3	China	One hospital	retrospective study	63(53,72)	125/70	others	APASL	no	195	CHINAT-CD4/COSSH ACLF Ⅱ/COSSH ACLF/CLIF-C ACLF/MELD/MELDNa/AARC/HINT	one-month/three-month
Kajal K(2023)	cohort1	India	The intensive care unit of a hospital	prospective study	48.6±12.1	93/27	others	EASL	yes	120	A/CLIF-C ACLF	one-month/three-month
Halder P (2023)	cohort1	India	The Hepatology department of a hospital	prospective study	40(18,75)	87/45	others	EASL	yes	132	CLIF-C ACLF	one-month/three-month
Lin SH(2023)	cohort1	China	The intensive care unit of a hospital	retrospective study	55.32±13.43	213/63	others	EASL	yes	276	NACSELD-ACLF/CLIF-C-Lactate/CLIF-C ACLF	one-month
Gan D(2023)	cohort1	China	One hospital	retrospective study	45.0 (37.0,54.0)	547/76	HBV	APASL	no	623	MELD/MELDNa	three-month
Chetwood JD(2023)	cohort1	China	One hospital	retrospective study	57 (51,64)	138/71	others	EASL	yes	209	CLIF-C ACLF/MELD/MELDNa	one-month/three-month
Liu L(2023)①	cohort1	China	One hospital	retrospective study	49.4 ± 11.9	169/34	HBV	APASL	no	203	CTP/MELD/MELDNa/COSSH ACLF Ⅱ	one-month/three-month/six-month
Liu L(2023)②	cohort1	China	One hospital	retrospective study	49.3 ±12.4	230/46	HBV	APASL	yes	276	CTP/MELD/MELDNa/COSSH ACLF Ⅱ	one-month
Yang K(2023)	cohort1	China	One hospital	others	48.75 ± 13.06	119/20	HBV	APASL	no	139	MELD	one-month
Zhang Y(2023)	cohort1	China	Multicenter study	others	46.0 (38.0,53.0)	164/23	HBV	APASL	no	187	CLIF-SOFA/CLIF-C OFS/CLIF-C ACLF/MELD/COSSH ACLF/COSSH ACLF Ⅱ	one-month/three-month
Li X(2023)	cohort1	China	One hospital	retrospective study	/	150/20	HBV	APASL	no	170	MELD/A/iMELD	six-month
Zhang H(2023)	cohort1	China	One hospital	retrospective study	48.68±13.61	104/16	HBV	APASL	no	120	MELD/CLIF-C ACLF/COSSH ACLF Ⅱ	one-month
Li P(2023)	cohort1	China	The multicenter Chinese Group on the Study of Severe Hepatitis B (COSSH) study cohort	prospective study	48.68±13.61	1290/196	HBV	COSSH	no	1486	COSSH ACLF Ⅱ/COSSH ACLF/CLIF-C ACLF/MELDNa/MELD	one-month/three-month/six-month/one-year
Sheng Y(2023)	cohort1	China	The infectious Department of a hospital	retrospective study	48.26±12.47	292/62	HBV	APASL	no	354	CTP/MELD-Na/MELD	three-month
Schulz MS(2023)	cohort1	Germany	The intensive care unit of a hospital	retrospective study	48.68±13.87	/	others	EASL	yes	176	CLIF-C ACLF/MELD/A/CTP	one-month/three-month
	cohort2	Germany	The intensive care unit of a hospital	retrospective study	/	/	others	EASL	yes	148	CLIF-C ACLF/CLIF-C ACLF-R	one-month
	cohort3	Germany	The intensive care unit of a hospital	retrospective study	/	/	others	EASL	yes	407	CLIF-C ACLF/CLIF-C ACLF-R	one-month
Zhu Z(2023)	cohort1	The United States	The Medical Information Mart for Intensive Care (MIMIC)-IV（ICU)	retrospective study	54.9 ± 11.7	128/53	others	EASL	yes	181	CTP/CLIF-C ACLF/MELD-Na/MELD	one-month
Zhu B(2023)	cohort1	China	One hospital	prospective study	43.59 ± 11.8	88/19	HBV	APASL	no	107	MELD/CLIF-C ACLF/MELDNa/COSSH ACLF Ⅱ	three-month
Sun CX(2023)	cohort1	China	The Hepatology department of a hospital	others	50(40,58)	88/22	HBV	APASL	no	110	MELD	three-month
Wang N(2023)	cohort1	China	The infectious Department of a hospital	others	/	302/45	HBV	China	no	347	MELD	three-month
Nagel M(2023)	cohort1	Germany	The intensive care unit of a hospital	retrospective study	/	/	others	EASL	yes	117	CLIF-C OFS/CLIF-C ACLF/MELD	one-month/three-month/one-year
van den Boom BP(2023)	cohort1	The United Kingdom, Spain	Multicenter study	prospective study	/	72/33	others	EASL	yes	105	CLIF-C ACLF/MELD/CTP	one-month
Zhang L(2022)	cohort1	China	One hospital	retrospective study	/	172/34	HBV	APASL	no	206	CLIF-C ACLF/MELD/MELD-Na/iMELD/COSSH-ACLF	one-month/six-month
Wu L(2022)	cohort1	China	One hospital	prospective study	/	275/40	HBV	APASL	no	315	MELD/MELD-Na/MELD-SWE	three-month
	cohort2	China	One hospital	prospective study	/	118/16	HBV	APASL	no	134	MELD/MELD-Na/MELD-SWE	three-month
Chirapongsathorn S(2022)	cohort1	Thailand	Multicenter study	retrospective study	58 ± 14.3	230/116	others	EASL	yes	346	CLIF-SOFA/CLIF-C OFS/CLIF-C ACLF/MELD/MELDNa	one-month/three-month
Zhang J(2022)	cohort1	China	One hospital	prospective study	/	99/23	HBV	China	no	122	CTP/MELD/MELDNa/CLIF-SOFA/CLIF-C OFS/AARC	three-month
Wu D(2022)	cohort1	China	One hospital	prospective study	47.80±12.74	231/56	HBV	APASL	no	287	CTP/MELD/CLIF-SOFA	one-month
	cohort2	China	Multicenter study	prospective study	47.10±11.56	97/22	HBV	APASL	no	119	CTP/MELD/CLIF-SOFA/Child Pugh-VDBP/MELD-VDBP/CLIF-SOFA-VDBP	one-month
Yang J(2022)	cohort1	China	One hospital	retrospective study	45.14±12.4	133/16	HBV	APASL	no	149	MELD	three-month
Zhang J(2022)	cohort1	China	One hospital	retrospective study	/	100/22	HBV	China	no	122	CTP/MELD/A/CLIF-SOFA/CLIF-C OFS/AARC	three-month
Yu Z(2022)	cohort1	China	One hospital	retrospective study	/	451/96	others	others	no	547	CTP/MELD/CLIF-SOFA/CLIF-C OFS/MELD-Na	one-month/three-month
	cohort2	China	Multicenter study	retrospective study	/	/	others	others	no	671	CTP/MELD/CLIF-SOFA/CLIF-C OFS/MELD-Na/WASP-ACLF	one-month/three-month
Zhang X(2022)	cohort1	China	One hospital	retrospective study	46(37,56)	149/14	HBV	APASL	no	163	COSSH ACLF Ⅱ/COSSH ACLF/CLIF-C ACLF/MELD/CLIF-C OFS/CLIF-SOFA	one-month/three-month
Gao S(2022)	cohort1	China	One hospital	others	43.5(35,56.75)	108/28	HBV	APASL	no	136	CTP/MELD	three-month
Zhang Z(2022)	cohort1	China	The infectious Department of a hospital	prospective study	49（40,56）	201/23	HBV	APASL	no	224	AARC/MELD/MELDNa/TPPM/CLIF-C OFS/CLIF-C ACLF	one-month
	cohort2	China	The infectious Department of a hospital	retrospective study	50(39,56)	157/35	HBV	APASL	no	192	ABILI/AARC/MELD/MELDNa/TPPM/CLIF-C OFS/CLIF-C ACLF	one-month
Hu C(2022)	cohort1	China	Multicenter study	retrospective study	44(34,53)	268/55	HBV	APASL	no	323	CTP/CLIF-C ACLF/A/CLIF-SOFA/COSSH ACLF	one-month
	cohort2	China	Multicenter study	retrospective study	48.85 ± 1.01	127/36	HBV	APASL	no	163	LEAP-HBV/CTP/CLIF-C ACLF/A/CLIF-SOFA/COSSH ACLF	one-month
Zhang Y(2022)	cohort1	China	The Gastroenterology department of a hospital	retrospective study	48.25±11.69	174/26	HBV	APASL	no	200	CTP/MELD/COSSH ACLF Ⅱ	one-month
Yu X(2022)	cohort1	China	CATCH-LIFE cohort	retrospective study	47±11	792/127	HBV	COSSH	no	919	COSSH ACLF Ⅱ/COSSH ACLF/CLIF-C ACLF/MELD/MELD-Na/TPPM	one-month/three-month
Tong J(2022)	cohort1	China	One hospital	retrospective study	43.88±7.86	94/6	others	APASL	no	100	CTP/MELDNa/MELD	one-month/three-month
Wang F(2022)	cohort1	China	One hospital	retrospective study	47.29 ± 1.09	99/21	others	APASL	no	120	MELD	three-month
Ye QX(2022)	cohort1	China	One hospital	retrospective study	/	172/35	HBV	China	no	207	MELD/MELD-Na	three-month
Luxenburger H(2022)	cohort1	Germany	The intensive care unit of a hospital	retrospective study	61 (52,69)	176/76	others	EASL	yes	252	CLIF-C ACLF/CLIF-C-Lactate/MELD/MELDNa/CTP	one-month/ICU
Zakareya T(2022)	cohort1	Egypt	One hospital	prospective study	53.9±12.8	177/72	others	EASL	yes	249	CLIF-C OFS/CLIF-C AD/CLIF-C ACLF/CTP/CLIF-SOFA/MELD	inhospital
Teerasarntipan T(2022)	cohort1	Thailand	Multicenter study	retrospective study	58.87±14.73	198/103	others	EASL	yes	301	CLIF-C OFS/CLIF-C ACLF/MELD/MELDNa/CTP	one-month/three-month
Yu Z(2021)	cohort1	China	Multicenter study	retrospective study	50(43,59)	414/127	others	others	no	541	CTP/MELD/MELD-Na/CLIF-SOFA/CLIF-C ACLF/COSSH ACLF	three-month
	cohort2	China	One hospital	retrospective study	44(37,52)	115/15	others	others	no	130	CTP/MELD/MELD-Na/CLIF-SOFA/CLIF-C ACLF/COSSH ACLF/DP-ACLF	three-month
Sun J(2021)	cohort1	China	Multicenter study	retrospective study	46(38,58)	169/35	HBV	APASL	no	204	mAARC-ACLF	one-month/three-month
Shang J(2021)	cohort1	China	One hospital	others	44.42±10.59	256/26	HBV	APASL	no	282	CTP/MELD	three-month
Du L(2021)	cohort1	China	The infectious Department of a hospital	retrospective study	43.2±11.1	276/27	HBV	COSSH	no	303	CART model/R score/Yue-Meng’ score/MELD	three-month
	cohort2	China	The infectious Department of a hospital	retrospective study	42.9±10.7	272/26	HBV	COSSH	no	298	CART model/R score/Yue-Meng’ score/MELD/PALS model/PALS score	three-month
Wu ZB(2021)	cohort1	China	Multicenter study	prospective study	43.4±12.6	936/207	HBV	APASL	no	1143	CSS-LFB/CTP/MELD/MELD-Na	one-month/three-month/six-month
Zhang X(2021)	cohort1	China	One hospital	retrospective study	51(42,56)	118/10	HBV	APASL	no	128	COSSH ACLF/CLIF-SOFA/CLIF-C OFS/CLIF-C ACLF/CTP/MELD/MELD-Na	one-month/three-month
Chen D(2021)	cohort1	China	The infectious Department of a hospital	retrospective study	49±11	94/17	HBV	APASL	yes	111	CTP/MELD	three-month
Kuo CC(2021)	cohort1	China	The intensive care unit of a hospital	others	54.76±14.06	100/35	others	EASL	yes	135	CLIF-C ACLF/CLIF-C-Lactate/CLIF-C ACLF-D	one-month/three-month/six-month/one-year/endpoint of follow up
Chen JF(2021)	cohort1	China	One hospital	retrospective study	44(36,53)	1221/132	HBV	others	no	1353	CTP/MELD/A	three-month
	cohort2	China	One hospital	retrospective study	46(38,56)	578/91	HBV	others	no	669	CTP/MELD/A/CLIF-C OFS/CLIF-C ACLF/COSSH ACLF/Chen JF's model	three-month
Li J(2021)	cohort1	China	The multicenter Chinese Group on the Study of Severe Hepatitis B (COSSH) study cohort	prospective study	48±12	837/117	HBV	COSSH	no	954	COSSH ACLF Ⅱ/COSSH ACLF/CLIF-C ACLF/MELD/MELDNa	one-month/three-month
	cohort2	China	The multicenter Chinese Group on the Study of Severe Hepatitis B (COSSH) study cohort	prospective study	49±11	272/49	HBV	COSSH	no	321	COSSH ACLF Ⅱ/COSSH ACLF/CLIF-C ACLF/MELD/MELDNa	one-month/three-month
Liang J(2021)	cohort1	China	Multicenter study	retrospective study	46.6±12.4	97/24	HBV	APASL	no	121	CTP/CLIF-SOFA/CLIF-C ACLF/Lactate free AARC/MELD	one-month/three-month/one-year
Grønbaek H(2021)	cohort1	Europe	CANONIC study cohort	retrospective study	/	/	others	EASL	yes	180	MELD/CLIF-C ACLF	one-month
Wu D(2021)	cohort1	China	One hospital	prospective study	46.61±12.71	105/19	HBV	APASL	no	124	CTP/MELD/CLIF-SOFA/CLIF-C ACLF	one-month
Xue R(2021)	cohort1	China	One hospital	retrospective study	45.17 ±12.49	151/20	HBV	APASL	no	171	MELD	six-month
Peng Y(2021)	cohort1	China	One hospital	retrospective study	49.8±11.5	112/21	others	others	yes	133	CTP/MELD/MELD-Na/ALBI	inhospital
Xu X (2021)	cohort1	China	One hospital	retrospective study	44.14±11.27	176/35	HBV	APASL	no	211	MELD	one-month
Chiriac S(2021)	cohort1	Romania	One hospital	retrospective study	59（50,65）	256/190	others	APASL	yes	446	AARC/MELD/CTP	inhospital
Xiao L(2021)	cohort1	China	One hospital	prospective study	/	146/29	HBV	COSSH	no	175	MELD/MELD-Na/iMELD/CLIF-C OFS/CLIF-C ACLF/COSSH ACLF	one-month
Gao S(2021)	cohort1	China	The Hepatology department of a hospital	prospective study	46(36,56.5)	92/21	HBV	APASL	no	113	MELD	three-month
Wang Y(2021)	cohort1	China	Multicenter study	prospective study	/	242/40	others	APASL	no	282	MELD/SOFA	one-month/three-month
Sun S(2021)	cohort1	China	CATCH-LIFE cohort	prospective study	46.18±11.89	94/14	HBV	APASL	no	108	CLIF-C ACLF/COSSH ACLF/SOFA/iMELD/MELD/CTP	one-month
Mu X(2021)	cohort1	China	One hospital	retrospective study	44(36,52)	491/102	HBV	others	no	593	CLIF-C ACLF/MELD/CLIF-SOFA/CTP	three-month
Li Q(2020)	cohort1	China	One hospital	retrospective study	47.93±11.40	365/56	HBV	APASL	no	421	MELD/MELD-Na/CTP	one-month/three-month
	cohort2	China	Multicenter study	retrospective study	48.92±11.94	129/27	HBV	APASL	no	156	RNTIC/MELD/MELD-Na/CTP	three-month
Liu F(2020)	cohort1	China	One hospital	others	45.74±10	133/22	others	EASL	no	155	MELD/CLIF-C OFS/CLIF-C ACLF	three-month
Xie Z(2020)	cohort1	China	One hospital	retrospective study	47.77±11.32	268/36	HBV	APASL	no	304	MELD/A/CLIF-C ACLF/COSSH ACLF	one-month
	cohort2	China	One hospital	retrospective study	42.88±12.073	90 11	HBV	APASL	no	101	APM/MELD/A/CLIF-C ACLF/COSSH ACLF	one-month
Zhang J(2020)	cohort1	China	One hospital	retrospective study	46.3±12.7	117/10	HBV	COSSH	no	127	COSSH ACLF	one-month
Hou Y(2020)	cohort1	China	One hospital	retrospective study	43.8±11.4	349/74	HBV	APASL	no	423	CTP/CLIF-C ACLF/MELD/A	one-month/three-month
	cohort2	China	Multicenter study	retrospective study	43.9±11.6	233/28	HBV	APASL	no	261	CTP/CLIF-C ACLF/MELD/A	one-month/three-month
Dong X(2020)	cohort1	China	One hospital	retrospective study	51±19	338/94	others	EASL	no	432	COSSH ACLF/CLIF-C ACLF/CLIF-SOFA/MELD/MELDNa/i-MELD	one-month/three-month
Chen W(2020)	cohort1	China	One hospital	others	45.95±11.87	288/103	HBV	China	no	391	CLIF-SOFA/MELD	three-month
Chen BH(2020)	cohort1	China	The intensive care unit of a hospital	retrospective study	55±13	184/65	others	EASL	yes	249	CTP/MELD/CLIF-C OFS/CLIF-C ACLF/MPMO-Ⅲ/SAPⅢ/APACHEⅡ/APACHEⅢ	one-month/three-month/six-month/one-year/endpoint of follow up
Milovanovic T(2020)	cohort1	Serbia	One hospital	prospective study	60.1±9.9	77/27	others	EASL	yes	104	CTP/MELD/MELDNa/SOFA/APACHEⅡ/CLIF-C ACLF	one-month/endpoint of follow up
Xiao KY(2020)	cohort1	The United States	The Veterans Outcomes and Costs Associated with Liver Disease (VOCAL) dataset	retrospective study	58(53,62)	823/22	others	APASL	yes	845	MELD/MELDNa/AARC	one-month/three-month
	cohort2	The United States	The Veterans Outcomes and Costs Associated with Liver Disease (VOCAL) dataset	retrospective study	57(53,61)	379/12	others	APASL	yes	391	MELD/MELDNa/AARC	one-month/three-month
Xiao C(2020)	cohort1	China	One hospital	prospective study	45±12	222/38	HBV	APASL	yes	260	MELD	three-month
	cohort2	China	One hospital	prospective study	45±13	108/25	HBV	APASL	yes	133	MELD/Xiao C's model	three-month
Mahmud N(2020)	cohort1	The United States	The Veterans Outcomes and Costs Associated with Liver Disease (VOCAL) dataset	retrospective study	/	/	others	EASL	yes	4275	MELD/MELDNa/CLIF-C ACLF	one-month/three-month
	cohort2	The United States	The Veterans Outcomes and Costs Associated with Liver Disease (VOCAL) dataset	retrospective study	/	/	others	EASL	yes	1797	MELD/MELDNa/CLIF-C ACLF	one-month/three-month
Hu C(2020)	cohort1	China	The infectious Department of a hospital	prospective study	/	120/54	others	APASL	no	174	MELD-Na/MELD/iMELD/CLIF-C OFS/CLIF-C ACLF	one-month
Liu H(2020)	cohort1	China	One hospital	prospective study	43.91±10.37	85/23	HBV	APASL	no	108	MELD/CLIF-C ACLF	three-month
Li H(2020)	cohort1	China	One hospital	retrospective study	45.09±12.69	334/63	HBV	APASL	no	397	ALBI/MELD/CLIF-C ACLF	one-month/three-month
Wang X(2020)	cohort1	China	One hospital	retrospective study	47.71±12.60	174/32	HBV	APASL	no	206	CTP/MELD/AARC/CLIF-SOFA/CLIF-C OFS/CLIF-C ACLF	three-month
	cohort2	China	One hospital	retrospective study	47.38±11.77	82/20	HBV	APASL	no	102	CTP/MELD/AARC/CLIF-SOFA/CLIF-C OFS/CLIF-C ACLF	three-month
Ray G(2019)	cohort1	India	One hospital	prospective study	42.46±6.49	/	others	APASL	no	133	Maddrey'sDF/CLIF-C ACLF/MELD/A	one-month
Chen T(2019)	cohort1	Asia	AARC Database	retrospective study	/	/	HBV	APASL	no	701	TPPM/COSSH ACLF/CLIF-C OFS/AARC/CLIF-C ACLF/MELD/MELDNa	one-month/three-month
Qi T(2019)	cohort1	China	The Hepatology department of a hospital	retrospective study	44.6±11.3	102/13	others	APASL	no	115	CLIF-C ACLF/CLIF-C AD/MELD/MELD-Na	one-month
Gao F(2019)	cohort1	China	One hospital	retrospective study	43.5±11.5	478/95	HBV	APASL	no	573	COSSH ACLF/CLIF-C ACLF/MELD/A	three-month
	cohort2	China	Multicenter study	prospective study	43±11.1	269/60	HBV	APASL	no	329	Gao F's model/COSSH ACLF/CLIF-C ACLF/MELD/A	three-month
	cohort3	China	One hospital	retrospective study	46.5±11.3	233/67	HBV	EASL	yes	300	Gao F's model/COSSH ACLF/CLIF-C ACLF/MELD/A	three-month
Tong JJ(2019)	cohort1	China	One hospital	retrospective study	44(37,52)	623/128	HBV	China	no	751	COSSH ACLF/CTP/MELD/MELDNa/CLIF-SOFA/CLIF-C OFS	one-month/three-month
Zhao R(2019)	cohort1	China	One hospital	prospective study	/	/	HBV	APASL	no	136	MELD/AARC/CLIF-C ACLF	one-month
Gao F(2019)	cohort1	The United States	The Medical Information Mart for Intensive Care (MIMIC)-III (ICU)	retrospective study	/	/	others	EASL	yes	299	CLIF-C ACLF/LiFe	one-month/three-month
	cohort2	The United States	The eICU Collaborative Research Database (ICU)	retrospective study	/	/	others	EASL	yes	224	CLIF-C ACLF/LiFe	inhospital
	cohort3	China	The intensive care unit of a hospital	retrospective study	/	/	others	EASL	yes	126	CLIF-C ACLF/LiFe	one-month/three-month
Han L(2019)	cohort1	China	The Hepatology department of a hospital	retrospective study	46.5(37.8,57)	95/27	HBV	APASL	no	122	MELD	three-month
Maipang K(2019)	cohort1	Thailand	One hospital	retrospective study	60.5±13.8	207/136	others	EASL	yes	343	CLIF-SOFA/CLIF-C OFS/CLIF-C ACLF/CTP/MELD/MELDNa/i-MELD/APACHEⅡ	one-month/three-month/six-month/one-year
Jin JY(2018)	cohort1	China	The infectious Department of a hospital	prospective study	44.7±12	160/19	HBV	APASL	no	179	MELD/MELDNa/CTP/KCH/KE	three-month
	cohort2	China	The infectious Department of a hospital	prospective study	44.2±14	93/18	HBV	APASL	no	111	MELD/MELDNa/CTP/KCH/KE/MELD-SWE	three-month
Lin W(2018)	cohort1	China	Multicenter study	prospective study	41.2±10.9	171/34	HBV	APASL	no	205	MELD/A	three-month
	cohort2	China	Multicenter study	prospective study	43.2±11.7	143/22	HBV	APASL	no	165	MELD/A	three-month
Sonika U(2018)	cohort1	India	The Gastroenterology department of a hospital	others	42±9.4	170/1	others	EASL	yes	171	APACHEⅡ/MELD/Maddrey'sDF/ABIC/MELD-Na/CLIF-C ACLF	inhospital/three-month/one-year
Wu J(2018)	cohort1	China	Multicenter study	retrospective study	/	/	HBV	APASL	no	307	CLIF-C ACLF/CLIF-C OFS/CLIF-C AD/MELD/A/CTP	one-month/three-month
Cai J(2018)	cohort1	China	One hospital	others	51.14±11.77	151/52	HBV	APASL	no	203	CTP/MELD/CLIF-SOFA	three-month
Liu L(2018)	cohort1	China	One hospital	retrospective study	50.81±12.38	79/22	HBV	APASL	yes	101	MELD/MELD-Na	three-month
	cohort2	China	One hospital	retrospective study	45.95±12.12	93/16	HBV	APASL	no	109	MELD/MELD-Na	three-month
Wu D(2018)	cohort1	China	One hospital	retrospective study	46.85±12.33	366/60	HBV	APASL	no	426	CTP/MELD/CLIF-SOFA/CLIF-C ACLF/COSSH ACLF	one-month
	cohort2	China	One hospital	retrospective study	45.20±10.81	172/37	HBV	APASL	no	209	HINT/CTP/MELD/CLIF-SOFA/CLIF-C ACLF/COSSH ACLF	one-month
Jie Y(2018)	cohort1	China	The infectious Department of a hospital	retrospective study	42±11.44	360/73	HBV	China	no	433	MELD	three-month
Yao J(2018)	cohort1	China	One hospital	others	51.2±11.2	60/45	HBV	APASL	no	105	MELD	one-month
Li FC(2018)	cohort1	China	The Hepatology department of a hospital	retrospective study	/	82/24	HBV	APASL	no	106	MELD	one-month
Chen L(2018)	cohort1	China	One hospital	retrospective study	44.88±12.90	260/45	HBV	APASL	no	305	ABIC/MELD/ALBI/CTP/CLIF-C OFS	one-month/three-month
Xue R(2017)	cohort1	China	One hospital	retrospective study	43.94±12.63	176/35	HBV	APASL	no	211	MELD/MELD-Na/CTP	one-month
Antunes AG(2017)	cohort1	Portugal	Multicenter study	retrospective study	/	/	others	EASL	yes	222	CLIF-C ACLF/CTP/MELD/MELDNa/MESO/iMELD/REFIT MELD/REFIT MELD-Na	one-month/three-month
Gao F(2017)	cohort1	China	One hospital	retrospective study	42.7±11.9	317/64	HBV	APASL	no	381	CLIF-C ACLF/CLIF-C OFS/CLIF-SOFA/SOFA/MELD/A/CTP	one-month/three-month
	cohort2	China	One hospital	prospective study	45.1±10.5	161/31	HBV	APASL	no	192	HINAT ACLF/CLIF-C ACLF/CLIF-C OFS/CLIF-SOFA/SOFA/MELD/A/CTP	one-month/three-month
Sun FK(2017)	cohort1	China	Multicenter study	others	46±14.1	85/34	HBV	APASL	no	119	MELD	one-month/three-month
Li X(2017)	cohort1	China	One hospital	retrospective study	42.4±10.3	259/52	HBV	APASL	no	311	MELD	two-month
Choudhury A(2017)	cohort1	Asia	AARC Database（single center）	prospective study	45.1±11.8	434/46	others	APASL	no	480	MELD/CLIF-SOFA/SOFA/APACHEⅡ/CTP	one-month
	cohort2	Asia	AARC Database	prospective study	44.8±11.5	808/114	others	APASL	no	922	AARC	one-month
Chen W(2017)	cohort1	China	One hospital	retrospective study	/	197/39	HBV	others	no	236	MELD	three-month
Fan Z(2017)	cohort1	China	One hospital	retrospective study	42.1±11.5	312/26	HBV	APASL	no	338	CLIF-SOFA/MELD	three-month
	cohort2	China	One hospital	retrospective study	49.2±13.2	185/37	HBV	APASL	no	222	CLIF-SOFA/MELD	three-month
Lin S(2017)	cohort1	China	One hospital	retrospective study	44(35,54)	168/35	HBV	APASL	no	203	MELD/MELD-Na/CTP	three-month
	cohort2	China	One hospital	retrospective study	44(35,55)	85/16	HBV	APASL	no	101	MELD/MELD-Na/CTP	three-month
	cohort3	China	One hospital	retrospective study	43(34,52)	130/22	HBV	APASL	no	152	MELD/MELD-Na/CTP/Lin S’s model	three-month
Shi Y(2017)	cohort1	China	One hospital	others	54.6±12.8	153/56	others	EASL	yes	209	CLIF-C ACLF/CLIF-C AD/MELD/A/CTP	one-month/three-month/six-month/one-year
Luo Y(2016)	cohort1	China	One hospital	retrospective study	41(34,49)	276/24	HBV	APASL	no	300	MELD/MELD-Na/iMELD/MESO/MELDNa/SUN’model/LRM	three-month
	cohort2	China	One hospital	retrospective study	40(33,48)	213/17	HBV	APASL	no	230	HAMx/MELD/MELD-Na/iMELD/MESO/MELDNa/SUN’model/LRM	three-month
Shalimar(2016)	cohort1	India	The Gastroenterology department of a hospital	prospective study	40.1±12.6	160/53	others	APASL	no	213	MELD/CLIF-SOFA/APACHEⅡ	inhospital
Li H(2016)	cohort1	China	One hospital	retrospective study	46.5±11.3	233/67	HBV	EASL	yes	300	CLIF-C ACLF/MELD/MELDNa	one-month/three-month/six-month/one-year
Kim HY(2016)	cohort1	South Korea	One hospital	retrospective study	50±10	85/15	others	EASL	yes	100	CLIF-C ACLF/MELD/CTP/A	one-month/three-month
Shen Y(2016)	cohort1	China	One hospital	prospective study	46.1±10.5	178/54	HBV	China	no	232	MELD/MELDNa/MESO/iMELD/CTP/mCTP	three-month/five-year
Grønbæk H(2016)	cohort1	Europe	CANONIC study cohort	others	/	/	others	EASL	yes	153	MELD/CLIF-C ACLF	one-month/three-month
Wang N(2016)	cohort1	China	The Hepatology department of a hospital	prospective study	47(36,52)	91/24	HBV	APASL	no	115	MELD	one-month/two-month/three-month
Zhang Q(2016)	cohort1	China	One hospital	retrospective study	/	/	others	APASL	no	164	CTP/MELD/MELDNa/MESO/iMELD	inhospital
Sy E(2016)	cohort1	Canada	The intensive care unit of a hospital	retrospective study	/	/	others	EASL	yes	253	SOFA/MELD/CLIF-SOFA/APACHEⅡ/CTP/APACHEⅣ	inhospital
Yan H(2015)	cohort1	China	One hospital	retrospective study	46.9±13.4	161/59	HBV	APASL	no	220	MELD/SOFA/CLIF-SOFA/CTP	three-month
	cohort2	China	One hospital	retrospective study	46.9±13.2	168/44	HBV	APASL	no	212	i-MELD/MELD/SOFA/CLIF-SOFA/CTP	three-month
Yi ZQ(2015)	cohort1	China	The infectious Department of a hospital	retrospective study	/	323/69	HBV	APASL	no	392	MELD/iMELD/MELDNa/MESO/iMELD-C/CTP	three-month
Gao S(2015)	cohort1	China	The Hepatology department of a hospital	retrospective study	45(36.5,55)	77/28	HBV	APASL	no	105	MELD	one-month/two-month/three-month
Shao Z(2015)	cohort1	China	The infectious Department of a hospital	prospective study	46.08±12.90	137/32	HBV	APASL	no	169	MELD	three-month
Wu SJ(2015)	cohort1	China	One hospital	prospective study	43.3±12	96/25	HBV	APASL	no	121	LRM/MELD/CTP	three-month
Zhou PQ(2015)	cohort1	China	The infectious Department of a hospital	retrospective study	44.6(22,81)	94/19	others	APASL	no	113	MELD	endpoint of follow up
Agrawal S(2015)	cohort1	India	The Hepatology department of a hospital	prospective study	45±11	92/14	others	APASL	no	106	CTP/MELD/APACHEⅡ/SOFA/CLIF-SOFA/CLIF-C OFS	inhospital
Fan YC(2015)	cohort1	China	The Hepatology department of a hospital	prospective study	47(36.2,55)	83/25	HBV	APASL	no	108	MELD	three-month
Jalan R(2014)	cohort1	Europe	CANONIC study cohort	prospective study	54.5±12.11	176/99	others	EASL	yes	275	CTP/MELD/A	one-month/three-month/six-month/one-year
	cohort2	France	One hospital	prospective study	55.1±11.1	171/54	others	EASL	yes	225	CLIF-C ACLF/MELD/CTP/A	one-month/three-month
Liu H(2014)	cohort1	China	One hospital	retrospective study	45.58±12.70	183/33	HBV	APASL	no	216	MELD	two-month
Wang J(2014)	cohort1	China	The infectious Department of a hospital	retrospective study	/	253/30	HBV	others	no	283	TPPM/MELD	one-month/three-month
Liu Y(2014)	cohort1	China	One hospital	others	52(43,58)	72/29	others	APASL	yes	101	CTP/MELD	three-month
Zheng MH(2013)	cohort1	China	One hospital	others	47.2±13	219/61	HBV	APASL	no	280	MELD/MELD-Na/MELDNa/MESO/iMELD	three-month
	cohort2	China	One hospital	others	47.4±14	97/25	HBV	APASL	no	122	MELD/MELD-Na/MELDNa/MESO/iMELD	three-month
Duseja A(2013)	cohort1	India	The Hepatology department of a hospital	prospective study	49(38,55.7)	87/13	others	APASL	yes	100	CTP/MELD/APACHEⅡ/SOFA/Maddrey'sDF/GAHS	inhospital
Zheng YB(2012)	cohort1	China	The infectious Department of a hospital	retrospective study	43.5±11.6	432/67	HBV	APASL	no	499	MELD	three-month
He WP(2012)	cohort1	China	One hospital	retrospective study	45.16±11.21	144/28	HBV	China	no	172	MELD/MELD-Na/iMELD/MESO	three-month
Yang WB(2012)	cohort1	China	The infectious Department of a hospital	retrospective study	/	92/9	HBV	APASL	yes	101	CTP/KCH/MELD/MELDNa/iMELD/LRM	three-month
	cohort2	China	The infectious Department of a hospital	retrospective study	/	159/13	HBV	APASL	no	172	CTP/KCH/MELD/MELDNa/iMELD/LRM	three-month
Ma K(2012)	cohort1	China	One hospital	retrospective study	42.27±11.98	225/23	HBV	others	no	248	MELD	one-month/three-month
Dou J(2012)	cohort1	China	One hospital	prospective study	47.2±11.2	76/29	others	APASL	no	105	MELD	three-month
Zheng MH(2011)	cohort1	China	One hospital	retrospective study	46±12.9	196/46	HBV	APASL	no	242	MELD/CTP/SUN’model	three-month
	cohort2	China	One hospital	retrospective study	45.3±9.7	165/45	HBV	APASL	no	210	LRM/MELD/CTP/SUN’model	three-month
Radha Krishna Y(2009)	cohort1	India	The Gastroenterology department of a hospital	retrospective study	36.3±18	85/36	others	others	yes	121	MELD/CTP	three-month
Sun QF(2009)	cohort1	China	One hospital	retrospective study	46.8±13.2	170/34	HBV	China	no	204	MELD	three-month
Mangana Del Rio T(2023)	cohort1	Switzerland	The intensive care unit of a hospital	retrospective study	62(53.2,70)	141/51	others	EASL	yes	192	CLIF-C-Lactate	one-month
Peng H(2022)	cohort1	China	One hospital	retrospective study	47(34.8,54.3)	346/87	others	APASL	no	433	MELD/A	three-month
Liu Y(2023)	cohort1	China	One hospital	retrospective study	/	135/18	HBV	APASL	no	153	MELD/CTP/CLIF-C ACLF	three-month
Yao N(2022)	cohort1	China	One hospital	others	/	166/34	HBV	APASL	no	200	MELD	three-month
Song DS(2018)	cohort1	South Korea	the Korean acute-on-chronic liver failure (KACLiF) study cohort	retrospective study	55±11	154/43	others	others	yes	252	CTP/MELD/MELDNa/CLIF-SOFA/CLIF-C OFS/CLIF-C ACLF/CLIF-C AD	one-month/three-month
Chen RC(2017)	cohort1	China	One hospital	prospective study	46±18	266/69	HBV	APASL	no	335	MELD/MELD-Na/MELDNa/iMELD	three-month
	cohort2	China	One hospital	prospective study	48±17.8	199/17	HBV	APASL	no	216	Chen RC's model/MELD/MELD-Na/MELDNa/iMELD	three-month
Shi KQ(2017)①	cohort1	China	One hospital	retrospective study	46.8±14	443/120	HBV	APASL	no	563	MELD	three-month
	cohort2	China	Multicenter study	retrospective study	45.1±14	167/47	HBV	APASL	no	214	CART model/Shi KQ‘s model/MELD	three-month
Shi KQ(2017)②	cohort1	China	One hospital	prospective study	49.4±13.4	190/56	HBV	APASL	no	246	MELD	one-month/two-month/three-month/six-month
	cohort2	China	One hospital	prospective study	44±12.3	113/25	HBV	APASL	no	138	Shi KQ‘s model/MELD	one-month/two-month/three-month/six-month
Wang L(2022)	cohort1	China	The infectious Department of a hospital	retrospective study	/	103/5	HBV	COSSH	no	108	MELD/COSSH ACLF Ⅱ	one-month
Devarbhavi H(2019)	cohort1	Asia	AARC Database	prospective study	46.9±13.72	213/116	others	APASL	no	329	AARC/MELD/SOFA/CLIF-SOFA/APACHE/CTP	three-month
Wu T(2018)	cohort1	China	Multicenter study	prospective study	46±12	448/55	HBV	COSSH	yes	452	CLIF-C ACLF/CLIF-C OFS/MELD/MELDNa/CTP	one-month/three-month
	cohort2	China	One hospital	prospective study	47±12	138/16	HBV	COSSH	yes	132	COSSH ACLF/CLIF-C ACLF/CLIF-C OFS/MELD/MELDNa/CTP	one-month/three-month
Ye C(2018)	cohort1	China	The Infection and Liver Diseases department of a hospital	retrospective study	46.6±12.8	95/37	HBV	APASL	no	132	CTP/MELD/MELD-Na	one-month/three-month/six-month/one-year
Shi Y(2015)	cohort1	China	One hospital	prospective study	50.9±12.3	130/50	others	EASL	yes	180	i-MELD/CTP/MELD/A/SOFA/CLIF-SOFA/CLIF-C ACLF	one-month/three-month/one-year
	cohort2	China	One hospital	prospective study	54.3±12.6	104/40	others	EASL	yes	142	CLIF-C ACLF/CTP/MELD/A/i-MELD/SOFA/CLIF-SOFA	one-month/three-month/one-year
Chen X(2025)	cohort1	China	Multicenter study	retrospective study	48 (39-57)	537/97	HBV	APASL	no	634	CLIF-C ACLF/CTP/MELD/CILF-SOFA	one-month/three-month
	cohort2	China	Multicenter study	retrospective study	51 (40-61)	221/51	HBV	APASL	no	272	CLIF-C ACLF/CTP/MELD/CILF-SOFA	one-month/three-month
	cohort3	China	Multicenter study	retrospective study	54 (46-62)	64/268	HBV	APASL	no	332	aCCI-HBV-ACLF/CLIF-C ACLF/CTP/MELD/CILF-SOFA	one-month/three-month
Qiu S(2024)	cohort1	China	Multicenter study	retrospective study	49(41-57)	470/117	others	APASL	no	587	CTP/MELD/CLIF-SOFA/CILF-C ACLF/CLIF-C ACLF	one-month
	cohort2	China	Multicenter study	retrospective study	47(40,56)	109/40	others	APASL	no	149	CTP/MELD/CLIF-SOFA/CILF-C ACLF/CLIF-C ACLF	one-month
Shi K(2025)	cohort1	China	One hospital	prospective study	46(40-55)	231/56	HBV	APASL	no	287	MELD	one-month/three-month
Waili Y(2025)	cohort1	China	The Hepatology department of a hospital	retrospective study	48(37-57)	158/31	HBV	APASL	no	189	MELD	one-month
Xu H(2025)	cohort1	China	One hospital	retrospective study	/	/	HBV	APASL	no	247	MELD/MELDNa/iMELD	three-month
Lu Y(2024)	cohort1	China	The multicenter Chinese Group on the Study of Severe Hepatitis B (COSSH) study cohort	prospective study	/	/	HBV	COSSH	no	210	COSSH ACLF Ⅱ/MELD/MELDNa	one-month/three-month
Liu Y(2025)	cohort1	China	One hospital	retrospective study	/	/	HBV	APASL	no	205	MELD	three-month
Deng H(2025）	cohort1	China	One hospital	retrospective study	54.92 ± 11.35	76/37	HBV	APASL	no	113	COSSH-ACLF II/CLIF-C ACLF/MELD/AARC/CLIF-C OFS/CTP	one-month
Guo H(2025)	cohort1	China	One hospital	retrospective study	/	/	HBV	APASL	no	166	CTP/MELD/COSSH-ACLF II	one-month
Jiang H(2025)	cohort1	China	One hospital	retrospective study	/	/	HBV	APASL	no	288	MELD	three-month
Kim K(2025)	cohort1	China	One hospital	retrospective study	/	/	HBV	APASL	no	224	MELD/MELDNa	one-year
Liu L(2024)	cohort1	China	One hospital	retrospective study	49.2±12.4	225/45	HBV	APASL	no	270	CTP/MELD/MELDNa/COSSH-ACLF II	one-month
Zhu ZY(2025)	cihort1	China	One hospital	prospective study	51.8±12.7	95/31	others	COSSH	no	126	MELD/CTP/COSSH-ACLF	one-month/three-month
Zhang Y(2025)	cohort1	China	One hospital	prospective study	/	/	HBV	APASL	no	100	CLIF-C ACLF/MELDNa/COSSH-ACLF Ⅱ	three-month
Zhang Y(2024)	cohort1	China	One hospital	retrospective study	45(37-53)	616/74	HBV	APASL	no	690	MELD/COSSH-ACLF Ⅱ	one year
	cohort2	China	One hospital	retrospective study	44(36-53)	260/36	HBV	APASL	no	296	MELD/COSSH-ACLF Ⅱ	one year
Zhang X(2025)	cohort1	China	The infectious Department of a hospital	retrospective study	43(34-52)	118/31	HBV	APASL	no	149	MELD/MELDNa	three-month
Zhang Q(2025)	cohort1	China	One hospital	retrospective study	47±13	94/33	others	APASL	no	127	CLIF-C ACLF/MELD/CTP	three-month
	cohort2	China	One hospital	prospective study	/	/		APASL	no	105	CLIF-C ACLF/MELD/CTP	three-month
Yeo Y(2025)	cohort1	The United States	The Medical Information Mart for Intensive Care (MIMIC)-IV(ICU)	retrospective study	59.0(52.0-67.0)	956/555	others	others	yes	1511	MELD/CLIF-C ACLF/MELDNa	one-month
	cohort2	The United States	The Medical Information Mart for Intensive Care (MIMIC)-IV(ICU)	retrospective study	59.0(52.0-68.0)	956/555	others	others	yes	1511	MELD/CLIF-C ACLF/MELDNa	one-month
Yuan J(2025)	cohort1	China	Multicenter study	prospective study	47.44(38.81-54.56)	131/22	HBV	APASL	no	153	MELD/CTP/MELDNa/CLIF-C OFS	three-month
