# Supplementary material for: Prediction models for mortality in patients with acute on chronic liver failure: systematic review and critical appraisal
Source: Front Med (Lausanne). 2026 Jun 16;13:1829188. doi: 10.3389/fmed.2026.1829188 (PMC13314772; doi:10.3389/fmed.2026.1829188)
Supplement: Supplementary file 2 [file Table_2.XLSX]

## Sheet: Sheet1
Model	Study	Country	Modelling method	Model presentation	Developed for ACLF	Artical
MIMIC ACLF	Zhu ZY(2024)	Israel	Competing risk regression	Equation: MIMIC ACLF = ln (age) × 2.2 + presence of renal failure × 0.51 – ln (MAP) × 2.7 + presence of respiratory failure × 0.6 + presence of cerebral failure × 0.31 + ln (WBC) × 0.22 + ln (TB) × 0.44 + ln (INR) × 0.59 + ln (potassium) × 0.59	yes	Development and validation of a new prognostic model for patients with acute-on-chronic liver failure in intensive care unit
mCLIF-OFS	Tu Y(2024)	China	Logistic regression	Scoring system: mCLIF-C OFS = serum bilirubin + serum creatinine + HE grade + INR + TSH + oxygenation index.	yes	Weighted thyroid-stimulating hormone disturbance in prognosis of hepatitis B virus-related acute-on-chronic liver failure
CHINAT-CD4	Huang C(2023)	China	Cox Proportional Hazards regression	Equation: CHINAT-CD4 = 0.320 × ln (Cr) (umol/L) + 0.668 × HE score + 0.745 × ln (INR) + 0.476 × ln (neutrophil) (109/L) + 0.251 × ln (AST) (IU/L) + 0.411 × ln (TBIL) (umol/L) - 0.605 × ln (CD4+ T cell count) (cells/ul). HE score=1 for without HE, 2 for mild HE (grade 1‐2), and 3 for severe HE (grade 3‐4)	yes	CHINAT-CD4 Score Predicts Transplant-Free Survival in Patients with Acute-on-Chronic Liver Failure
HEV-T-ACLFs	Chen C(2023)	China	Cox Proportional Hazards regression	Equation: HEV-T-ACLFs = 0.632×(ascites: no, 1 point; mild to moderate, 2 points; severe, 3 points) + 0.865×(HE: no, 1 point; grade 1–2, 2 points; grade 3–4, 3 points) − 0.413×triacylglycerol mmol/L) − 2.171×apoA (g/L).	yes	A new dyslipidemia-based scoring model to predict transplant-free survival in patients with hepatitis E-triggered acute-on-chronic liver failure
CLIF-C ACLF-R	Schulz MS(2023)	Germany	Cox Proportional Hazards regression	Equation: CLIF-C ACLF-R = CLIF-C ACLF+(20*CV)	yes	Pulmonary impairment independently determines mortality in critically ill patients with acute-on-chronic liver failure
WASP-ACLF	Yu Z(2022)	China	Logistic regression	Scoring system: WASP-ACLF = Age+ WGO type + WBC + TB + Cr + INR + HE grade. The score range for each indicator is 0 to 2 points.	yes	Development of a Widely Applicable and Simple Prognostic Score for Patients with Acute-on-chronic Liver Failure
MELD-VDBP	Wu D(2022)	China	Cox Proportional Hazards regression	Equation: MELD-VDBP = 0.2 × MELD–0.9 × Ln（VDBP）	yes	Decreased vitamin D-binding protein level portends poor outcome in acute-on-chronic liver failure caused by hepatitis B virus
Child-Pugh-VDBP	Wu D(2022)	China	Cox Proportional Hazards regression	Equation: Child-Pugh-VDBP = 4.7 × Ln(Child-Pugh) – 1.0 × Ln(VDBP)	yes	Decreased vitamin D-binding protein level portends poor outcome in acute-on-chronic liver failure caused by hepatitis B virus
CLIF-SOFA-VDBP	Wu D(2022)	China	Cox Proportional Hazards regression	Equation: CLIF-SOFA-VDBP = 3.7 × Ln （CLIF-SOFA） – 0.7 × Ln（VDBP）	yes	Decreased vitamin D-binding protein level portends poor outcome in acute-on-chronic liver failure caused by hepatitis B virus
LEAP-HBV	Hu C(2022)	China	Logistic regression	Equation: LEAP-HBV= −0.0679 × L V/ E LV% + 0.0345 × A ge + 0.0381 × P T + HE + 0.6390 × ln[T B il (μmol/L)] − 0.2583 × Log10 HB V DNA − 0.8680, where HE = 0 for patients without HE; HE = 1.1527 for mild HE, and HE = 2.8108 for advanced HE.	yes	Liver volume based prediction model for patients with hepatitis B virus‐related acute‐on‐chronic liver failure
ABILI	Zhang Z(2022)	China	Logistic regression	Nomogram: ABILI= The model includes Age, Bilirubin, INR, LDH, sIL-2R.	yes	Establishment and validation of a prognostic model for hepatitis B virus‑related acute-on-chronic liver failure patients with bacterial infection
COSSH ACLF Ⅱ	Li J(2021)	China	Competing risk regression	Equation: COSSH ACLF Ⅱ = 1.649 × ln(INR) + 0.457 × HE score (HE grade: 0/1, 1-2/2 and 3-4/3) + 0.425 × ln(neutrophil) (109/L) + 0.396 × ln(TB) (umol/L) + 0.576 × ln(serum urea) (mmol/L) + 0.033 × age	yes	Development and validation of a new prognostic score for hepatitis B virus-related acute-on-chronic liver failure
Lactate-free AARC	Liang J(2021)	China	Cox Proportional Hazards regression	Scoring system: Lactate-free AARC assigns scores to each of the four indicators - TBIL , HE grade , PT-INR , Creatinine.	yes	Hepatitis B-related acute-on-chronic liver failure induced by hepatotropic viral insult is associated with worse prognosis than that induced by non-virus insult
PALS model	Du L(2021)	China	Logistic regression	Equation: PALS model: P = 1 / (1 + e–logit(P)), Logit (P) = − 7.498 + 0.878 × LC + 0.006 × TBil + 1.268 × PT-INR + 0.529 × infection + 1.506 × HE	yes	A prognostic score for patients with acute-on-chronic liver failure treated with plasma exchange-centered artificial liver support system
PALS score	Du L(2021)	China	Logistic regression	Scoring system: PLSA score = LC + TBil + PT-INR + infection + HE. The score range for each indicator is 0 to 2 points.	yes	A prognostic score for patients with acute-on-chronic liver failure treated with plasma exchange-centered artificial liver support system
mAARC-ACLF	Sun J(2021)	China	Cox Proportional Hazards regression	Scoring system: mAARC-ACLF includes Serum total Bilirubin (mg/dl), Plasma INR, Serum Creatinine (mg/dl) NLR, HE grades	yes	A neutrophil-to-lymphocyte ratio-based prognostic model to predict mortality in patients with HBV-related acute-on-chronic liver failure
DP-ACLF	Yu Z(2021)	China	Logistic regression	Equation: DP-ACLF = 0.033 × age (years) + 0.326 × WGO type + 0.082 × TB (mg/dL) + 0.913 × Cr (mg/dL) + 0.817 × SDTs − 0.04 × PTA (%) − 0.672 × Etiology	yes	A dynamic prediction model for prognosis of acute-on-chronic liver failure based on the trend of clinical indicators
Chen JF's model	Chen JF(2021)	China	Cox Proportional Hazards regression	Nomogram: Chen JF's model includes Age, WBC count, Hb, AST, TBil, INR, Cr, Na, AFP, HBV DNA, HE, and PreLD	yes	Derivation and Validation of a Nomogram for Predicting 90-Day Survival in Patients With HBV-Related Acute-on-Chronic Liver Failure
MELD-Lactate	Sarmast N(2020)	USA	Logistic regression	Equation: MELD-Lactate = 0.251 + 5.5257 × sqrt(lactate) + 0.338 × MELD	no	Model for End-Stage Liver Disease-Lactate and Prediction of Inpatient Mortality in Patients With Chronic Liver Disease
CLIF-C ACLF-D	Trebicka J(2020)	Europe	Competing risk regression	Equation: CLIF-C ACLF-D = ((0.03 × Age) + (0.45 × Ascites) + (0.26 × ln(WBC)) − (0.37 × Albumin) + (0.57 × ln(Bilirubin)) + (1.72 × ln(Creatinine)) + 3 × 10	no	The PREDICT study uncovers three clinical courses of acutely decompensated cirrhosis that have distinct pathophysiology
Xiao C's model	Xiao C(2020)	China	Cox Proportional Hazards regression	Nomogram: Xiao C's includes Age, PTA, LDLC, Creatinine.	yes	Nomogram based on blood lipoprotein for estimation of mortality in patients with hepatitis B virus-related acute-on-chronic liver failure
TACIA	Wang X(2020)	China	Cox Proportional Hazards regression	Equation: TACIA = 0.003 × TBil (µmol/L) + 0.036 × age + 0.009 × Cre (μmol/L) + 0.525 × INR – 0.003 × AFP (ng/mL)	yes	Value of Liver Regeneration in Predicting Short-Term Prognosis for Patients with Hepatitis B-Related Acute-on-Chronic Liver Failure
RNTIC	Qiang L(2020)	China	Cox Proportional Hazards regression	Equation: RNTIC = 0.053 × RDW + 0.027 × NLR + 0.003 × TBIL+ 0.317 ×INR + 0.003 × Cr	yes	A novel predictive model based on inflammatory markers to assess the prognosis of patients with HBV-related acute-on-chronic liver failure: a retrospective cohort study
APM	Xie Z(2020)	China	Logistic regression	Equation: APM = 0.042 × age + TB (mg/dL) × 0.094 + 1.228 × INR−0.473 × ln[AFP (μg/L)]	yes	A prognostic model for hepatitis B acute-on-chronic liver failure patients treated using a plasma exchange-centered liver support system
CLIF-C ACLF-Lactate	Drolz A(2019)	Germany	Competing risk regression	Equation: CLIF-C ACLF-Lactate = CLIF-C ACLFs + 8 × ln (lactate) – 7	no	Lactate Improves Prediction of Short-Term Mortality in Critically Ill Patients With Cirrhosis: A Multinational Study
COSSH ACLF	Wu, T(2018)	China	Cox Proportional Hazards regression	Equation: COSSH ACLF = 0.741 × INR + 0.523 × HBV-SOFA + 0.026 × age + 0.003 × TB (μmol/L)	yes	Development of diagnostic criteria and a prognostic score for hepatitis B virus-related acute-on-chronic liver failure
HINT	Wu D(2018)	China	Logistic regression	Equation: HINT = 1.48 × HE + 3.92 × ln(INR) + 0.73 × ln(neutrophil) −0.46 × ln(TSH) −5.78. HE = 0 for patients without HE, 1 for patients with mild HE (grade 1‐2), and 2 for patients with severe HE (grade 3‐4)	yes	HINT: a novel prognostic model for patients with hepatitis B virus-related acute-on-chronic liver failure
MELD-SWE	Jin JY(2018)	China	Cox Proportional Hazards regression	Equation: MELD-SWE = 1.3 × MELD + 0.3 × 2D SWE (kPa)	yes	2D shear wave elastography combined with MELD improved prognostic accuracy in patients with acute-on-chronic hepatitis B liver failure
NACSELD-ACLF	O'Leary JG(2018)	North America	Logistic regression	Equation: −1.739 − 0.048 × age − 0.555 × WBC + 0.306 × albumin − 0.085 × MELD − 0.402 × infection	no	NACSELD acute‐on‐chronic liver failure (NACSELD‐ACLF) score predicts 30‐day survival in hospitalized patients with cirrhosis
AARC	Choudhury A(2017)	APASL	Cox Proportional Hazards regression	Scoring system: AARC = TBIL + HE grade + PT-INR + Lactate + Creatinine. 1 for Total bilirubin <15, 2 for Total bilirubin ≥15 and ≤25, and 3 for total bilirubin >25. 1 for without HE, 2 for mild HE (grade 1‐2), and 3 for severe HE (grade 3‐4). 1 for PT-INR<1.8, 2 for PT-INR≥1.8 and ≤2.5, and 3 for PT-INR>2.5. 1 for lactate <1.5, 2 for lactate ≥0.5 and ≤2.5, and 3 for lactate >2.5. 1 for creatinine…	yes	Liver failure determines the outcome in patients of acute-on-chronic liver failure (ACLF): comparison of APASL ACLF research consortium (AARC) and CLIF-SOFA models
AARC model	Choudhury A(2017)	APASL	Cox Proportional Hazards regression	Equation: AARC model includes Serum total Bilirubin (mg/dl), Plasma INR, Serum Creatinine (mg/dl) Serum Lactate (mmol/L), HE grades	yes	Liver failure determines the outcome in patients of acute-on-chronic liver failure (ACLF): comparison of APASL ACLF research consortium (AARC) and CLIF-SOFA models
HINAT ACLF	Gao F(2017)	China	Cox Proportional Hazards regression	Equation: HINAT ACLF = 1.318*(HEH-IV,yes=1，no=0) + 0.685* (HE I-Ⅱ, yes=1, no =0) +0.692*INR+0.078*NLR +0.040*age+0.003 *TBil(umol/l)	yes	Development and validation of a prognostic model for acute-on-chronic hepatitis B liver failure
Lin S's model	Lin S(2017)	China	Cox Proportional Hazards regression	Nomogram: Lin S's model includes MELD, Age, LAAR.	yes	Prognostic nomogram for acute-on-chronic hepatitis B liver failure
Chen RC's model	Chen RC(2017)	China	Logistic regression	Nomogram: Chen RC's model includes MELD, Age, Sodium.	yes	A MELD-based nomogram for predicting 3-month mortality of patients with acute-on-chronic hepatitis B liver failure
LiFe	Edmark C(2016)	USA	Logistic regression	Scoring system: LiFe = Arterial Lactate + INR + Total Bilirubin. 0 for Arterial Lactate 0–1.9, 3 for Arterial Lactate ≥2.0–3.9, 3 for Arterial Lactate≥4.0–5.9, 8 for Arterial Lactate≥6.0 mg/dL; 0 for Total Bilirubin 0–1.9, 3 for Total Bilirubin ≥2.0–3.9, 3 for Total Bilirubin≥4.0–5.9, 8 for Total Bilirubin≥6.0 mg/dL; 0 for INR 0–1.9, 2 for INR≥2.0–3.9, 4 for INR≥4.0–5.9, 3 for INR≥6.0	no	LiFe: a liver injury score to predict outcome in critically ill patients
Shi KQ's model	Shi KQ(2016)	China	Logistic regression	Equation: Shi KQ's model includes Age, total bilirubin, serum sodium, PTA	yes	Classification and regression tree analysis of acute-on-chronic hepatitis B liver failure: Seeing the forest for the trees
Yue-Meng's model	Yue-Meng W(2016)	China	Cox Proportional Hazards regression	Equation: Yue-Meng's model includes Hepatic encephalopathy, Ascites, herapy without PE, MELD score	no	The effect of plasma exchange on entecavir-treated chronic hepatitis B patients with hepatic de-compensation and acute-on-chronic liver failure.
HAM	Luo Y(2016)	China	Logistic regression	Equation: HAM = 0.174 × MELD + 1.106 × HE – (0.003 × AFP [ng/mL]) + (0.237 × WBC [109/L]) + (0.103 × Age [year]) – 11.388	yes	A new multiparameter integrated MELD model for prognosis of HBV-related acute-on-chronic liver failure
i-MELD	Yan H(2015)	China	Cox Proportional Hazards regression	Equation: i-MELD = 0.030 × age + 1.759 × (HE score) + 0.104 × MELD	yes	A novel integrated Model for End-Stage Liver Disease model predicts short-term prognosis of hepatitis B virus-related acute-on-chronic liver failure patients
CLIF-C AD	Rajiv Jalan（2015）	Europe	Cox Proportional Hazards regression	Equation: CLIF-C ADs = 10−0.03×Age（years）+0.66×Ln（Creatinine（mg/dl）） +1.71×Ln（INR） +0.88×Ln（WBC（109 cells/L）） −0.05×Sodium（mmol/L）+8	no	The CLIF Consortium Acute Decompensation score (CLIF-C ADs) for prognosis of hospitalised cirrhotic patients without acute-on-chronic liver failure
ALBI	Johnson PJ(2015)	Japan	Cox Proportional Hazards regression	Equation: ALBI = log10 bilirubin × 0.66 − albumin × 0.085	no	Assessment of liver function in patients with hepatocellular carcinoma: a new evidence-based approach-the ALBI grade
R score	Zhou PQ(2015)	China	Cox Proportional Hazards regression	Equation: R score = 0.03*(age) + 0.097*(MELD score) + 0.527*(the number of complications) - 0.79*(the type of ALSS).	yes	Prognosis of acute-on-chronic liver failure patients treated with artiﬁcial liver support system
CLIF-C ACLF	Jalan R(2014)	Europe	Cox Proportional Hazards regression	Equation: CLIF-C ACLF = 10 × (0.33 × CLIF- OFS + 0.04 × age + 0.63 × ln (WBC) – 2)	yes	Development and validation of a prognostic score to predict mortality in patients with acute-on-chronic liver failure
CLIF-C OFS	Jalan R(2014)	Europe	Based on expert consensus, clinical experience, and statistical analysis methods	Scoring system: CLIF-C OFS = Serum bilirubin + Serum creatinine + HE grade + INR + Mean arterial pressure + Oxygenation index. Each indicator is scored from 1 to 3 points.	no	Development and validation of a prognostic score to predict mortality in patients with acute-on-chronic liver failure
CLIF-SOFA	Moreau, R（2013）	Europe	Based on expert consensus, clinical experience, and statistical analysis methods	Scoring system: CLIF-SOFA = Serum bilirubin + Serum creatinine +HE grade + INR + Mean arterial pressure + oxygenation index. Each indicator is scored from 0 to 4 points.	no	Moreau R, Jalan R, Gines P, et al. CANONIC Study Investigators of the EASL–CLIF Consortium. Acute-on-chronic liver failure is a distinct syndrome that develops in patients with acute decompensation of cirrhosis. Gastroenterology. 2013 Jun;144(7):1426-37, 1437.e1-9.
TPPM	Ma K(2012)	China	Logistic regression	Equation:TPPM: P = 1 / (1 + e–logit(P)), logit(P) = 0.003 × [TBil (μmol/L)] + 0.951 × INR + 2.258 × [constant for complications: 0 if without or with one complication; 1 with 2 or more complications] + 0.114 × [lg HBV DNA (copies/ml)] − 5.012	yes	Entecavir treatment prevents disease progression in hepatitis B virus-related acute-on-chronic liver failure: establishment of a novel logistical regression model
KE	Zheng YB(2012)	China	Based on expert consensus, clinical experience, and statistical analysis methods	Scoring system: KE includes six parameters: TB, PTA, Cr, WBC, ascites and hepatic encephalopathy	no	A Novel prognostic scoring system to predict 3-month mortality risk in patients with acute-on-chronic liver failure in hepatitis B: a retrospective cohort study
iMELD-C	Zhang QB(2012)	China	Based on expert consensus, clinical experience, and statistical analysis methods	Equation: iMELD-C = iMELD score+4×(0 if without cirrhosis-related complications, 1 otherwise)	no	A combination of models for end-stage liver disease and cirrhosis-related complications to predict the prognosis of liver cirrhosis
ReFit MELD	Leise MD(2011)	USA	Cox Proportional Hazards regression	Equation: ReFitMELD = 4.082*Loge(bilirubinC) + 8.485*Loge(creatinineC) + 10.671*Loge(INRC) + 7.432	no	A Revised Model for End-Stage Liver Disease Optimizes Prediction of Mortality Among Patients Awaiting Liver Transplantation
ReFit MELD-Na	Leise MD(2011)	USA	Cox Proportional Hazards regression	Equation: ReFitMELDNa = 4.258*Loge(bilirubinC) + 6.792*Loge(creatinineC) + 8.290*Loge(INRC) + 0.652*(140-NaC) - 0.194*(140-NaC)*bilirubinC + 6.327	no	A Revised Model for End-Stage Liver Disease Optimizes Prediction of Mortality Among Patients Awaiting Liver Transplantation
LRM	Zheng MH(2011)	China	Logistic regression	Equation: LRM = −1.343 + 0.772 × HE + 2.279 × HRS + 0.85 × LC + 1.026 × HBeAg − 2.117 × PTA/age	yes	A Model to Determine 3-Month Mortality Risk in Patients With Acute-on-Chronic Hepatitis B Liver Failure
SUN's model	Sun QF(2009)	China	Logistic regression	Equation: SUN's model = 1.4053 + 3.6017 × HRS + 1.2069 × liver cirrhosis (LC) − 1.1555 × HBeAg − 0.1003 × ALB − 0.042 × prothrombin time activity (PTA)	yes	Prediction of the prognosis of patients with acute-on-chronic hepatitis B liver failure using the model for end-stage liver disease scoring system and a novel logistic regression model
MELDNa	Kim, W. R(2008)	USA	Cox Proportional Hazards regression	Equation: MELD − Na − (0.025×MELD×(140−Na))+140	no	Hyponatremia and Mortality among Patients on the Liver Transplant Waiting List
ABIC	Dominguez M(2008)	Spain	Cox Proportional Hazards regression	Equation: ABIC = age × 0.1 + serum bilirubin (mg/dL) × 0.08 + serum creatine (mg/dL) × 0.3 + INR × 0.8	no	A new scoring system for prognostic stratification of patients with alcoholic hepatitis
iMELD	Luca A(2007)	Europe	Cox Proportional Hazards regression	Equation: iMELD = MELD + 0.3× age − 0.7+Na +100	no	An integrated MELD model including serum sodium and age improves the prediction of early mortality in patients with cirrhosis
MESO	Huo TI(2007)	Taiwan, China	Based on expert consensus, clinical experience, and statistical analysis methods	Equation: (MELD/Na)*10	no	Model for end-stage liver disease score to serum sodium ratio index as a prognostic predictor and its correlation with portal pressure in patients with liver cirrhosis
MPM0-III	Higgins TL(2007)	USA	Logistic regression	MPM0-III: This logistic regression formula is calculated by using 17 indicators as well as their interaction effects, such as GCS score, heart rate, systolic blood pressure, etc.	no	Assessing contemporary intensive care unit outcome: an updated Mortality Probability Admission Model (MPM0-III)
MELD-Na	Biggins, S. W(2006)	USA	Cox Proportional Hazards regression	Equation: MELD+1.59×(135−Na)	no	Evidence-Based Incorporation of Serum Sodium Concentration Into MELD
APACHEⅣ	Jack E Zimmerman (2006)	USA	Based on expert consensus, clinical experience, and statistical analysis methods	This scoring system assigns weights to 16 physiological parameters and age, 7 chronic health conditions, ICU admission diagnosis, pre-admission factors, etc., and assigns scores ranging from 0 to 252. The higher the score, the more severe the condition.	no	Acute Physiology and Chronic Health Evaluation (APACHE) IV: hospital mortality assessment for today's critically ill patients
mCTP	Huo TI(2006)	China	Based on expert consensus, clinical experience, and statistical analysis methods	Scoring system: The total score is derived by scoring the total bilirubin, serum albumin, international normalized ratio (INR), degree of ascites and degree of hepatic encephalopathy. Each indicator's score ranges from 1 to 4 points.	no	Proposal of a modified Child-Turcotte-Pugh scoring system and comparison with the model for end-stage liver disease for outcome prediction in patients with cirrhosis.
SAPS-III	Moreno RP(2005)	Multiple research teams worldwide	Logistic regression	SAPS-III: P = 1 / (1 + e–logit(P)), logit(P)t = −32.6659 +ln(SAPS-Ⅲ score +20.5958) ×7.3068. SAPS-Ⅲ score consists of 20 variables such as age, comorbidities, etc	no	SAPS 3--From evaluation of the patient to evaluation of the intensive care unit. Part 2: Development of a prognostic model for hospital mortality at ICU admission
GAHS	Forrest EH(2005)	England	Logistic regression	Scoring system: GAHS scores are conducted based on five indicators: Age, WBC(109/L), Urea (mmol/l), PT ratio, Bilirubin (μmol/l). Each indicator is scored from 1 to 3 points.	no	Analysis of factors predictive of mortality in alcoholic hepatitis and derivation and validation of the Glasgow alcoholic hepatitis score
CONUT score	Ignacio de Ulíbarri J(2005)	Spain	Based on expert consensus, clinical experience, and statistical analysis methods	Scoring system: The CONUT score was derived from the sum of the albumin score, lymphocyte count score, and total cholesterol score.	no	CONUT: a tool for controlling nutritional status. First validation in a hospital population.
NRS-2002	Kondrup J(2002)	Europe	Based on expert consensus, clinical experience, and statistical analysis methods	Scoring system: The NRS-2002 score was assessed through three components: impaired nutritional status, disease severity, and age ≥ 70 years	no	ESPEN guidelines for nutrition screening 2002
MELD	Malinchoc M(2000)	USA	Cox Proportional Hazards regression	Equation: MELD= 3.8 × ln [bilirubin (mg/dL)] + 11.2 × ln (INR) + 9.6 × ln [creatinine (mg/dL)] + 6.4 × (cirrhosis etiology: Biliary or alcoholic 0, others 1)	no	A Model to Predict Poor Survival in Patients Undergoing Transjugular Intrahepatic Portosystemic Shunts
SOFA	Vincent, J（1996）	Europe	Based on expert consensus, clinical experience, and statistical analysis methods	Scoring system: SOFA = Oxygenation index + Platelet count + Bilirubin + Mean arterial pressure + Glasgow Coma Scale (GCS) + Serum creatinine. The score range for each indicator is 1 to 4 points.	no	The SOFA (Sepsis.related Organ Failure Assessment) score to describe organ dysfunction/failure
APACHEⅢ	William A. Knaus（1991）	USA	Based on expert consensus, clinical experience, and statistical analysis methods	This scoring system assigns weights to 20 physiological parameters and 7 chronic health variables. The total score ranges from 0 to 299. An APS score of less than 20 indicates a low risk. A score ranging from 20 to 140 is considered moderate risk, while a score of 140 or above indicates high risk. The higher the score, the more severe the condition.	no	The APACHE III prognostic system: risk prediction of hospital mortality for critically ill hospitalized adults.
KCH	O'Grady JG(1989)	England	Based on expert consensus, clinical experience, and statistical analysis methods	Scoring system: KCH included PT, pH, TB, age, etiology and some other parameters	no	Early indicators of prognosis in fulminant hepatic failure
APACHEⅡ	William A. Knaus（1985）	USA	Based on expert consensus, clinical experience, and statistical analysis methods	This scoring system assigns scores ranging from 0 to 4 based on the abnormality of 12 physiological parameters (such as body temperature, heart rate, mean arterial pressure, respiratory rate, arterial blood oxygen partial pressure, blood pH value, serum sodium/kaliometer/creatinine concentration, hematocrit, white blood cell count, and Glasgow Coma Scale score). It also includes age scoring and c…	no	APACHE II: a severity of disease classification system
OPNI score	Onodera T(1984)	Japan	Based on expert consensus, clinical experience, and statistical analysis methods	Equation: OPNI score = 10 × albumin (g/L) + 5 × lymphocyte count (109/L).	no	Prognostic nutritional index in gastrointestinal surgery of malnourished cancer patients
APACHE	William A. Knaus（1981）	USA	Based on expert consensus, clinical experience, and statistical analysis methods	This scoring system assigns scores ranging from 0 to 4 based on the abnormality degree of 34 physiological indicators within 7 physiological systems. The total score ranges from 0 to 50. An APS value less than 15 indicates a low risk. APS15-20 is classified as medium-risk. APS21-30 is classified as high-risk. An APS score of 31 or above indicates an extremely high risk.	no	APACHE-acute physiology and chronic health evaluation: a physiologically based classification system
Maddrey's DF	WILLIS C(1978)	USA	Discriminant Analysis	Equation: Maddrey's DF = 4.6×PT+serum bilirubin (mg/dl)	no	Maddrey WC, Boitnott JK, Bedine MS, Weber FL Jr, Mezey E, White RI Jr. Corticosteroid therapy of alcoholic hepatitis. Gastroenterology. 1978 Aug;75(2):193-9. PMID: 352788
CTP	Pugh RN(1973)	England	Based on expert consensus, clinical experience, and statistical analysis methods	Scoring system: The total score of CTP ranges from 5 to 15. The total score is derived by scoring the total bilirubin, serum albumin, INR, ascites and HE grade. Each indicator's score ranges from 1 to 3 points.	no	Transection of the oesophagus for bleeding oesophageal varices
Gao F's model	Gao F(2019)	China	Cox Proportional Hazards regression	Nomogram: Gao F's model includes Age, TBil, ALB, INR, HE.	yes	Nomogram prediction of individual prognosis of patients with acute-on-chronic hepatitis B liver failure
aCCI‐HBV‐ACLF	Chen X(2025)	China	Logistic regression	Equation: aCCI‐HBV‐ACLF = 0.073 × [Total Bilirubin (mg/dL)] + 0.132 × [Neutrophils (109/L)] + 1.558 × [INR] + 0.479 × aCCI	yes	aCCI-HBV-ACLF: A Novel Predictive Model for Hepatitis B Virus-Related Acute-On-Chronic Liver Failure
