# Supplementary material for: Prediction models for mortality in patients with acute on chronic liver failure: systematic review and critical appraisal
Source: Front Med (Lausanne). 2026 Jun 16;13:1829188. doi: 10.3389/fmed.2026.1829188 (PMC13314772; doi:10.3389/fmed.2026.1829188)
Supplement: Supplementary file 4 [file Table_4.XLSX]

## Sheet: Sheet1
Model summary table
Model	Region	Developed for ACLF	Time	External validation studies (n)	c.statistic	lower.CI	upper.CI	Clinical application scenario
								HBV	No HBV	Cirrhosis	No Cirrhosis	APASL	EASL	COSSH
COSSH ACLF Ⅱ	China	yes	one-month	22	0.82	0.8	0.84	yes	no	/	yes	yes	/	yes
			three-month	18	0.8	0.78	0.83	yes	no	/	yes	yes	/	yes
			one-year	3	0.81	0.74	0.87	yes	/	/	no	/	/	/
CLIF-C ACLF-Lactate	Germany	no	one-month	5	0.77	0.71	0.81	/	yes	yes	/	/	yes	/
COSSH ACLF	China	yes	one-month	25	0.81	0.79	0.83	yes	yes	/	yes	yes	/	yes
			three-month	22	0.79	0.75	0.82	yes	no	/	yes	yes	/	yes
HINT	China	yes	one-month	7	0.83	0.75	0.89	no	/	/	no	no	/	/
			three-month	3	0.76	0.74	0.77	/	/	/	yes	yes	/	/
MELD-SWE	China	yes	three-month	3	0.79	0.587	0.91	no	/	/	no	no	/	/
AARC	APASL	yes	one-month	11	0.77	0.75	0.78	yes	no	/	yes	yes	/	/
			three-month	11	0.76	0.71	0.8	no	no	/	yes	yes	/	/
i-MELD	China	yes	one-month	4	0.74	0.65	0.81	/	no	no	/	/	no	/
			three-month	5	0.77	0.67	0.84	/	no	no	/	/	no	/
			one-year	3	0.73	0.578	0.84	/	no	no	/	/	no	/
CLIF-C AD	Europe	no	one-month	3	0.79	0.72	0.84	/	/	/	/	/	/	/
ALBI	Japan	no	one-month	3	0.64	0.508	0.75	no	/	/	no	no	/	/
			three-month	3	0.64	0.51	0.75	no	/	/	no	no	/	/
CLIF-C ACLF	Europe	yes	one-month	89	0.78	0.76	0.79	yes	yes	yes	yes	yes	yes	yes
			three-month	74	0.75	0.73	0.76	yes	yes	yes	yes	yes	yes	yes
			six-month	8	0.76	0.73	0.8	no	yes	yes	/	/	yes	/
			one-year	12	0.74	0.7	0.78	no	yes	yes	/	/	yes	/
CLIF-C OFS	Europe	no	one-month	31	0.78	0.75	0.81	yes	no	/	yes	yes	no	no
			three-month	29	0.76	0.72	0.78	yes	no	/	yes	yes	no	no
			one-year	3	0.75	0.63	0.84	/	no	/	/	/	no	/
CLIF-SOFA	Europe	no	one-month	34	0.78	0.76	0.81	yes	yes	/	yes	yes	no	/
			three-month	35	0.76	0.73	0.79	yes	no	/	yes	yes	no	/
			one-year	4	0.72	0.58	0.83	/	no	/	/	/	no	/
TPPM	China	yes	one-month	5	0.78	0.7	0.84	yes	/	/	no	no	/	/
			three-month	3	0.76	0.6	0.87	no	/	/	no	/	/	/
LRM	China	yes	three-month	6	0.83	0.77	0.88	yes	/	/	no	no	/	/
SUN's model	China	yes	three-month	4	0.72	0.6	0.81	no	/	/	no	no	/	/
MELDNa	USA	no	one-month	34	0.72	0.7	0.75	yes	yes	yes	yes	yes	no	yes
			three-month	46	0.72	0.7	0.75	yes	no	no	yes	yes	no	yes
			six-month	4	0.62	0.48	0.74	no	/	/	/	/	/	/
			one-year	4	0.58	0.42	0.72	no	/	/	/	/	/	/
iMELD	Europe	no	one-month	5	0.74	0.7	0.77	yes	/	no	yes	no	/	/
			three-month	14	0.74	0.68	0.79	yes	/	/	no	no	/	/
			six-month	3	0.74	0.54	0.88	/	/	/	/	/	/	/
MESO	Taiwan, China	no	three-month	8	0.68	0.6	0.76	no	/	/	no	no	/	/
MELD-Na	USA	no	one-month	17	0.73	0.71	0.75	yes	yes	yes	yes	yes	yes	/
			three-month	31	0.73	0.7	0.75	yes	no	no	yes	yes	no	/
			six-month	3	0.73	0.4808	0.89	no	/	no	no	no	/	/
MELD	USA	no	one-month	122	0.74	0.73	0.75	yes	yes	yes	yes	yes	yes	yes
			two-month	7	0.73	0.68	0.77	yes	/	/	yes	yes	/	/
			three-month	167	0.73	0.72	0.74	yes	yes	yes	yes	yes	no	yes
			six-month	15	0.69	0.64	0.73	no	no	no	yes	yes	no	/
			one-year	16	0.67	0.62	0.72	no	no	no	no	no	no	/
SOFA	Europe	no	one-month	8	0.73	0.69	0.75	yes	no	no	yes	yes	no	/
			three-month	8	0.71	0.69	0.74	yes	yes	no	yes	yes	/	/
KCH	England	no	three-month	4	0.65	0.61	0.69	no	no	/	no	no	/	/
APACHEⅡ	USA	no	one-month	5	0.72	0.67	0.77	/	yes	yes	/	/	no	/
			three-month	4	0.73	0.61	0.83	/	no	no	/	/	no	/
			six-month	3	0.7	0.53	0.83	/	no	no	/	/	no	/
			one-year	4	0.73	0.54	0.86	/	no	no	/	/	no	/
CTP	England	no	one-month	65	0.69	0.67	0.71	yes	no	no	yes	yes	no	no
			three-month	75	0.69	0.67	0.7	yes	no	no	yes	yes	no	no
			six-month	7	0.65	0.57	0.72	no	no	no	no	no	no	/
			one-year	8	0.64	0.58	0.7	/	no	no	/	/	no	/
Note：In this table, a prediction model was deemed to have potential clinical utility for a specific time window if its pooled c-statistics was greater than 0.70 with a 95% confidence interval width of less than 0.10.
